# Supplementary material for: Total Synthesis of Hemerocallisamine I Paved by Gram-Scale Synthesis of (2S,4S)-4-Hydroxyglutamic Acid Lactone
Source: Molecules. 2023 Feb 26;28(5):2177. doi: 10.3390/molecules28052177 (PMC10037412; doi:10.3390/molecules28052177)
Supplement: Supplementary file 1 [file molecules-28-02177-s001.zip]

Archive with 1 entries (1 files):
- molecules-2242046-supplementary.pdf
